# Supplementary material for: Ubiquitin-independent degradation of Bim blocks macrophage pyroptosis in sepsis-related tissue injury
Source: Cell Death Dis. 2024 Sep 30;15(9):703. doi: 10.1038/s41419-024-07072-z (PMC11442472; doi:10.1038/s41419-024-07072-z)
Supplement: Supplementary file 1 — Table S1 [file 41419_2024_7072_MOESM1_ESM.xlsx]

## Sheet: Sheet1
Table S1: qPCR primer sequences
Gene	Forward (3’-5’)	Reverse (3’-5’)
18S	GGACACGGACAGGATTGACA	GACATCTAAGGGCATCACAG
Human-REGγ	AAGGTTGATTCTTTCAGGGAGC	AGTGGATCTGAGTTAGGTCATGG
Mouse-REGγ	CCCACTTACAAGAAGCGCAG	CAGCTGAACCCACATTTGA
GSDMD	CTGGGTCTTGCTAGAAGAATGTGG	CTGGCCTAGACTTGACAATAGGAAC
GSDME	ACATGCAGGTCGAGGAGAAGT	TCAATGACACCGTAGGCAATG
Human-Bim	GCCCCACCTGCCAGC	ACAGCAGGGAGGATCTTCTCATAA
Humn-Bax	CCCGAGAGGTCTTTTTCCGAG	CCAGCCCATGATGGTTCTGAT
Human-Bak	CATCAACCGACGCTATGACTC	GTCAGGCCATGCTGGTAGAC
Human-Bad	CCCAGAGTTTGAGCCGAGTG	CCCATCCCTTCGTCGTCCT
Human-Bid	ATGGACCGTAGCATCCCTCC	GTAGGTGCGTAGGTTCTGGT
Human-Puma	GACCTCAACGCACAGTACGAG	AGGAGTCCCATGATGAGATTGT
Human-Mcl-1	TGCTTCGGAAACTGGACATCA	TAGCCACAAAGGCACCAAAAG
Human-Bcl-xL	GAGCTGGTGGTTGACTTTCTC	TCCATCTCCGATTCAGTCCCT
Human-Bcl-2	GGTGGGGTCATGTGTGTGG	CGGTTCAGGTACTCAGTCATCC
Mouse-Bim	CCCGGAGATACGGATTGCAC	GCCTCGCGGTAATCATTTGC
Mouse-Bax	TGAAGACAGGGGCCTTTTTG	AATTCGCCGGAGACACTCG
Mouse-Bak	CAACCCCGAGATGGACAACTT	CGTAGCGCCGGTTAATATCAT
Mouse-Bad	AAGTCCGATCCCGGAATCC	GCTCACTCGGCTCAAACTCT
Mouse-Bid	GCCGAGCACATCACAGACC	TGGCAATGTTGTGGATGATTTCT
Mouse-Puma	AGCAGCACTTAGAGTCGCC	CCTGGGTAAGGGGAGGAGT
Mouse-Mcl-1	AAAGGCGGCTGCATAAGTC	TGGCGGTATAGGTCGTCCTC
Mouse-Bcl-xL	AGGCGATGAGTTTGAACTGC	TGAAGCTGGGATGTTAGATCACT
Mouse-Bcl-2	ATGCCTTTGTGGAACTATATGGC	GGTATGCACCCAGAGTGATGC
p65	TGCGATTCCGCTATAAATGCG	ACAAGTTCATGTGGATGAGGC
Fos	CGGGTTTCAACGCCGACTA	TGGCACTAGAGACGGACAGAT
Nrf2	GAGAAAAGGGAGAAAACGAC	TGGGAACAAGGAACACATT
AP-1	CCTTCTACGACGATGCCCTC	GGTTCAAGGTCATGCTCTGTTT
Mouse-IL-1β	TCGCTCAGGGTCACAAGAAA	CATCAGAGGCAAGGAGGAAAA
Mouse-TNFα	AGGCTGCCCCGACTACGT	GACTTTCTCCTGGTATGAGATAGCAAA
Mouse-IL-18	ACAACTTTGGCCGACTTCAC	GTCTGGTCTGGGGTTCACTG
