# Supplementary material for: Ubiquitin-independent degradation of Bim blocks macrophage pyroptosis in sepsis-related tissue injury
Source: Cell Death Dis. 2024 Sep 30;15(9):703. doi: 10.1038/s41419-024-07072-z (PMC11442472; doi:10.1038/s41419-024-07072-z)
Supplement: Supplementary file 2 — Table S2 [file 41419_2024_7072_MOESM2_ESM.xlsx]

## Sheet: Sheet1
Table S2: The information of sepsis patients
Patient ID	Sex	Age	Weight (kg)	Height (cm)	Cardiac insufficiency	CKD/AKI	Hypohepatia	Sputum culture
812712	Male	77	95	171	0	1	0	SMA,PA
818140	Male	74	66	165	0	0	0	KP
820119	Female	74	72	167	0	0	1	KP
821712	Male	77	95	171	0	1	0	PA
824001	Male	79	75	175	1	0	1	KP
824959	Male	76	58	165	0	1	1	COVID-19,KP
825493	Male	78	60	179	1	0	1	KP,PA
825493	Male	78	60	179	0	0	0	SMA,KP
825649	Male	82	65	170	0	0	0	SMA
826253	Male	77	65	172	0	0	1	Ab
826283	Female	69	44	150	1	1	0	Ab,SMA
826299	Male	83	60	155	0	0	0	0
826484	Female	92	45	141	0	1	0	KP,PA
826545	Male	90	60	176	0	0	1	PA,KP
826545	Male	90	60	176	0	0	0	Ab,Ck
826726	Female	69	60	162	1	0	1	0
827191	Female	68	57	156	1	1	1	Ab
827479	Female	68	55	163	0	0	0	Ab
827479	Male	68	55	163	0	0	0	0
827533	Male	77	45	160	0	0	1	0
Ab: Acinetobacter baumannii, PA: Pseudomonas aeruginosa,KP: Klebsiella pneumoniae, SMA: Stenotrophomonas maltophilia, CK: Citrobacter koseri
